# Supplementary material for: Is Endoscopic Ultrasound-Guided Hepaticogastrostomy Safe and Effective after Failed Endoscopic Retrograde Cholangiopancreatography?—A Systematic Review and Meta-Analysis
Source: J Clin Med. 2024 Jul 1;13(13):3883. doi: 10.3390/jcm13133883 (PMC11242375; doi:10.3390/jcm13133883)
Supplement: Supplementary file 1 [file jcm-13-03883-s001.zip]

Archive with 1 entries (1 files):
- jcm-3009929-supplementary.pdf
